# Supplementary material for: Hypofractionated Whole Breast Irradiation and Boost-IOERT in Early Stage Breast Cancer (HIOB): First Clinical Results of a Prospective Multicenter Trial (NCT01343459)
Source: Cancers (Basel). 2022 Mar 9;14(6):1396. doi: 10.3390/cancers14061396 (PMC8946807; doi:10.3390/cancers14061396)
Supplement: Supplementary file 1 [file cancers-14-01396-s001.zip]

Archive with 1 entries (1 files):
- cancers-1574875-supplementary.pdf
